# Supplementary material for: Neuroprotective Effect of Cyclo-(L-Pro-L-Phe) Isolated from the Jellyfish-Derived Fungus Aspergillus flavus
Source: Mar Drugs. 2021 Jul 26;19(8):417. doi: 10.3390/md19080417 (PMC8401322; doi:10.3390/md19080417)
Supplement: Supplementary file 1 [file marinedrugs-19-00417-s001.zip]

Archive with 1 entries (1 files):
- marinedrugs-1304570 - supplementary .pdf
